# Supplementary material for: Prescription of vitamin D was associated with a lower incidence of hip fractures
Source: Sci Rep. 2023 Aug 9;13:12889. doi: 10.1038/s41598-023-40259-6 (PMC10412563; doi:10.1038/s41598-023-40259-6)
Supplement: Supplementary file 1 — Supplementary Information. [file 41598_2023_40259_MOESM1_ESM.xlsx]

## Sheet: drug codes
Drug codes	Drug names (English)
610406085	Calcitarol Capsules 0.25μg
610406086	Calcitarol Capsules 0.5μg
610406089	Caldemin Tablets 0.25μg
610406207	Torusitorin Capsules 0.25μg
610406208	Torusitorin Capsules 0.5μg
610406252	Hipoteriol Capsules 0.25μg
610406253	Hipoteriol Capsules 0.5μg
610407141	Glakay Capsules 15mg
610451020	FOSAMAC Tablets 5mg
610451021	Bonalon Tablet 5mg
610461011	ALFACALCIDOL CAPSULES 0.5μg
610461012	ALFACALCIDOL Tablets 0.5μg
610461013	ALFACALCIDOL CAPSULES 1μg
610461014	ALFACALCIDOL Tablets 1μg
610461109	CALCITRIOL Capsules 0.25μg
610461111	CALCITRIOL Capsules 0.5μg
610462001	Actonel Tablets 2.5mg
610462003	BENET Tablets 2.5mg
613110001	ALFAROL Capsules 0.25μg
613110002	ALFAROL Capsules 0.5μg
613110003	ALFAROL Capsules 1μg
613110004	ALFAROL Capsules 3μg
613110017	ROCALTROL Capsules 0.25μg
613110018	ROCALTROL Capsules 0.5μg
613110024	Alcadol Cap 0.25μg
613110032	Toyofarol Capsules 0.25μg
613110034	WARKMIN Capsules 0.25μg
613110036	Alcadol Cap 0.5μg
613110037	ALSIODOL CAP.0.5μg
613110039	AROWTOHL Capsules 0.5μg
613110046	Toyofarol Capsules 0.5μg
613110050	WARKMIN Capsules 0.5μg
613110052	Alcadol Cap 1μg
613110053	ALSIODOL CAP.1μg
613110055	AROWTOHL Capsules 1μg
613110063	Toyofarol Capsules 1μg
613110067	WARKMIN Capsules 1μg
620001904	Evista tablets 60mg
620003508	ALFAROL Powder 1μg/g
620003509	ALFAROL Solution 0.5μg/mL
620004357	FOSAMAC Tablets 35mg
620004359	Bonalon Tablet 35mg
620004865	Actonel Tablets 17.5mg
620004871	BENET Tablets 17.5mg
620005571	Menatetrenone Capsules 15mg "SN"
620005572	Menatetrenone Capsules 15mg "F"
620005573	Menatetrenone Capsules 15mg "KAKEN"
620005574	Menatetrenone Capsules 15mgv"KTB"
620005576	Menatetrenone Capsules 15mg "TCK"
620005577	Menatetrenone Capsules 15mg "TYK"
620005578	Menatetrenone Capsules 15mg "Nippon-zoki"
620005579	Menatetrenone Capsules 15mg "YD"
620006882	Calcitamin Capsules 0.25μg
620006884	CALFINA Tablets 0.25μg
620008109	Menatetrenone Capsules 15mg "TOWA"
620008110	Menatetrenone Capsules 15mg "Nichiiko"
620008297	Calcitamin Capsules 0.5μg
620008298	Calcitamin Capsules 1μg
620008299	CALFINA Tablets 0.5μg
620008300	CALFINA Tablets 1μg
620009099	Bonoteo Tablets 1mg
620009100	RECALBON Tablets 1mg
620009303	Alendronate Tablets 5mg "SN"
620009305	Alendronate Tablets 5mg "DK"
620009445	Menatetrenone Capsules 15mg "TC"
620675301	Onealfa Tablets 0.25μg
620675501	Onealfa Tablets 0.5μg
620675701	Onealfa Tablets 1μg
620675904	ALFACALCIDOL CAPSULES 0.25μg "SAWAI"
620675906	ALFACALCIDOL CAPSULES 0.25μg "TAIYO"
620675910	ALFACALCIDOL CAPSULES 0.25μg "TOWA"
620675913	ALFACALCIDOL CAPSULES 0.25μg "FUSO"
620675922	ALFACALCIDOL CAPSULES 0.25μg "EE"
620675928	ALFACALCIDOL CAPSULES 0.25μg "BMD"
620675929	ALFACALCIDOL CAPSULES 0.25μg "NikP"
620675931	ALFACALCIDOL CAPSULES 0.25μg "TEVA"
620676305	ALFACALCIDOL CAPSULES 0.5μg "SAWAI"
620676307	ALFACALCIDOL CAPSULES 0.5μg "TAIYO"
620676313	ALFACALCIDOL CAPSULES 0.5μg "TOWA"
620676317	ALFACALCIDOL CAPSULES 0.5μg "FUSO"
620676327	ALFACALCIDOL CAPSULES 0.5μg "NIchiiko"
620676337	ALFACALCIDOL CAPSULES 0.5μg "EE"
620676345	ALFACALCIDOL CAPSULES 0.5μg "BMD"
620676346	ALFACALCIDOL CAPSULES 0.5μg "NikP"
620676348	ALFACALCIDOL CAPSULES 0.5μg "TEVA"
620676806	ALFACALCIDOL CAPSULES 1μg "SAWAI"
620676808	ALFACALCIDOL CAPSULES 1μg "TAIYO"
620676815	ALFACALCIDOL CAPSULES 1μg "TOWA"
620676819	ALFACALCIDOL CAPSULES 1μg "FUSO"
620676829	ALFACALCIDOL CAPSULES 1μg "NIchiiko"
620676837	ALFACALCIDOL CAPSULES 1μg "EE"
620676845	ALFACALCIDOL CAPSULES 1μg "BMD"
620676846	ALFACALCIDOL CAPSULES 1μg "NikP"
620676848	ALFACALCIDOL CAPSULES 1μg "TEVA"
620677501	Onealfa Solution 0,5μg/mL
620678104	CALCITRIOL Capsules 0.25μg "SAWAI"
620678130	CALCITRIOL Capsules 0.25μg "YD"
620678136	CALCITRIOL Capsules 0.25μg "TEVA"
620678704	CALCITRIOL Capsules 0.5μg "SAWAI"
620678729	CALCITRIOL Capsules 0.5μg "YD"
620678734	CALCITRIOL Capsules 0.5μg "BMD"
620678738	CALCITRIOL Capsules 0.5μg "TEVA"
621576003	CALCITRIOL Capsules 0.25μg "BMD"
621804203	Menatetrenone Capsules 15mg "CH"
621896801	Alendronate Tablets 5mg "TEVA"
621957501	AROWTOHL Capsules 0.25μg
621977502	Alendronate Tablets 5mg "Pfizer"
622003201	Viviant Tablets 20mg
622007102	Forteo Subcutaneous injection kits 600μg
622041601	Risedronate Sodium Tablets 2.5mg "MEIJI"
622042502	EDIROL Capsules 0.5μg
622042602	EDIROL Capsules 0.75μg
622045601	Risedronate Sodium Tablets 2.5mg "TAKATA"
622050601	Risedronate Sodium Tablets 2.5mg "AMEL"
622053501	Risedronate Sodium Tablets 2.5mg "SAWAI"
622053701	Risedronate Sodium Tablets 2.5mg "TANABE"
622058101	Risedronate Sodium Tablets 2.5mg "ZE"
622061801	Risedronate Sodium Tablets 2.5mg "FFP"
622063401	Risedronate Sodium Tablets 2.5mg "NISSIN"
622074901	ALFACALCIDOL CAPSULES 0.25μg "NIchiiko"
622082601	Caldemin Capsules 0.5μg
622083201	ALSIODOL CAP.0.25μg
622091301	Alendronate Tablets 5mg "AMEL"
622091401	Alendronate Tablets 35mg "AMEL"
622093101	Bonoteo Tablets 50mg
622094601	RECALBON Tablets 50mg
622097202	Risedronate Sodium Tablets 2.5mg "TEVA"
622101602	Alendronate Tablets 35mg "TEVA"
622110601	Alendronate Tablets 5mg "TOWA"
622110701	Alendronate Tablets 35mg "TOWA"
622110801	Risedronate Sodium Tablets 2.5mg "TOWA"
622112301	Teribone Injection 56.5μg
622113503	Alendronate Tablets 35mg "Pfizer"
622118001	Risedronate Sodium Tablets 2.5mg "Chemiphar"
622118301	Alendronate Tablets 35mg "DK"
622121501	Alendronate Tablets 5mg "F"
622121601	Alendronate Tablets 35mg "F"
622122401	Risedronate Sodium Tablets 2.5mg "YUTOKU"
622122501	Alendronate Tablets 35mg "SN"
622124401	Risedronate Sodium Tablets 2.5mg "NP"
622127901	Alendronate Tablets 5mg "Nichiiko"
622128001	Alendronate Tablets 35mg "Nichiiko"
622130101	Risedronate Sodium Tablets 2.5mg "Nichiiko"
622143701	Bonalon Bag for I.V.Infusion 900μg
622147701	Risedronate Sodium Tablets 2.5mg "Pfizer"
622159101	Risedronate Sodium Tablets 2.5mg "F"
622186801	Alendronate Tablets 5mg "YD"
622186901	Alendronate Tablets 35mg "YD"
622188801	Risedronate Sodium Tablets 2.5mg "YD"
622205001	Risedronate Sodium Tablets 2.5mg "JG"
622206401	Risedronate Sodium Tablets 17.5mg "Pfizer"
622219901	Risedronate Sodium Tablets 17.5mg "SAWAI"
622222101	Alendronate Tablets 5mg "TCK"
622222201	Alendronate Tablets 35mg "TCK"
622223501	Bonalon Oral Jelly 35mg
622224701	BENET Tablets 75mg
622226001	Actonel Tablets 75mg
622227101	Risedronate Sodium Tablets 17.5mg "TAKATA"
622228901	Risedronate Sodium Tablets 17.5mg "MEIJI"
622229301	Risedronate Sodium Tablets 17.5mg "Nichiiko"
622233301	Risedronate Sodium Tablets 17.5mg "YD"
622235101	Risedronate Sodium Tablets 2.5mg "KYORIN"
622235201	Risedronate Sodium Tablets 17.5mg "KYORIN"
622236401	Risedronate Sodium Tablets 17.5mg "TOWA"
622238401	Risedronate Sodium Tablets 17.5mg "AMEL"
622239001	Risedronate Sodium Tablets 17.5mg "ZE"
622239101	PRALIA SUBCUTANEOUS INJECTION 60mg
622241501	Risedronate Sodium Tablets 17.5mg "TEVA"
622243601	Risedronate Sodium Tablets 17.5mg "TANABE"
622245401	Risedronate Sodium Tablets 17.5mg "NISSIN"
622245901	Risedronate Sodium Tablets 2.5mg "SANDOZ"
622246001	Risedronate Sodium Tablets 17.5mg "SANDOZ"
622247201	Risedronate Sodium Tablets 17.5mg "FFP"
622248801	Risedronate Sodium Tablets 17.5mg "F"
622252601	Risedronate Sodium Tablets 17.5mg "Chemiphar"
622255201	Bonviva Syringes for Intravenous Injection 1mg
622255801	Alendronate Tablets 5mg "SAWAI"
622255901	Alendronate Tablets 35mg "SAWAI"
622257301	Risedronate Sodium Tablets 17.5mg "JG"
622258401	Risedronate Sodium Tablets 17.5mg "NP"
622259901	Risedronate Sodium Tablets 17.5mg "YUTOKU"
622260501	Risedronate Sodium Tablets 2.5mg "SN"
622260601	Risedronate Sodium Tablets 17.5mg "SN"
622291001	Alendronate Tablets 5mg "JG"
622291101	Alendronate Tablets 35mg "JG"
622293101	Teribone Injection 56.5μg
622310300	ALFACALCIDOL CAPSULES 0.25μg
622310400	ALFACALCIDOL Tablets 0.25μg
622458301	Raloxifene Hydrochloride Tablets 60mg "SAWAI"
622471501	Bonviva Tablets 100mg
622495301	Raloxifene Hydrochloride Tablets 60mg "TEVA"
622498201	Raloxifene Hydrochloride Tablets 60mg "KN"
622503101	Raloxifene Hydrochloride Tablets 60mg "EE"
622514501	Raloxifene Hydrochloride Tablets 60mg "TOWA"
622518601	Reclast for i.v.infusion 5mg
622520601	Raloxifene Hydrochloride Tablets 60mg "SN"
622532001	Alendronate Tablets 5mg "RTO"
622532101	Alendronate Tablets 35mg "RTO"
622532201	Raloxifene Hydrochloride Tablets 60mg "DK"
622538501	ALENDRONATE BAG for IV INJECTION 900μg "HK"
622545801	ALENDRONATE BAG for IV INJECTION 900μg "DK"
622554801	Raloxifene Hydrochloride Tablets 60mg "NISSIN"
622568701	Raloxifene Hydrochloride Tablets 60mg "Nichiiko"
622617400	Risedronate Sodium Tablets 17.5mg
622621101	Minodronic Acid Tablets 1mg "YD"
622621201	Minodronic Acid Tablets 50mg "YD"
622627301	Minodronic Acid Tablets 1mg "TOWA"
622627401	Minodronic Acid Tablets 50mg "TOWA"
622630301	Minodronic Acid Tablets 1mg "NIchiiko"
622630401	Minodronic Acid Tablets 50mg "NIchiiko"
622634301	Minodronic Acid Tablets 1mg "JG"
622634401	Minodronic Acid Tablets 50mg "JG"
622635701	Minodronic Acid Tablets 1mg "MIKASA"
622635801	Minodronic Acid Tablets 50mg "MIKASA"
622637301	Minodronic Acid Tablets 50mg "AYUMI"
622637401	Minodronic Acid Tablets 1mg "AYUMI"
622639001	Minodronic Acid Tablets 1mg "SAWAI"
622639101	Minodronic Acid Tablets 50mg "SAWAI"
622640401	Minodronic Acid Tablets 1mg "TAKEDA-TEVA"
622640501	Minodronic Acid Tablets 50mg "TAKEDA-TEVA"
622643701	Minodronic Acid Tablets 1mg "NIPRO"
622643801	Minodronic Acid Tablets 50mg "NIPRO"
630011001	Forteo Subcutaneous injection kits 600μg

## Sheet: diagnosis codes
JSDC	Disease Names (English)		JSDC	Disease Names (English)	Part
7330006	Osteoporosis		7331021	Pathological vertebral fractures	vertebra
7330013	Vertebral osteoporosis		8054003	Lumbar compression fractures	vertebra
7330020	Cervical osteoporosis		8054016	Lumbar spine fractures	vertebra
7330023	Juvenile osteoporosis		8058002	Vertebral compression fractures	vertebra
7330024	Senile osteoporosis		8058003	Vertebral spine fractures	vertebra
7330026	Steroid-induced osteoporosis		8058006	Vertebral body compression fractures	vertebra
7330028	Postmenopausal osteoporosis		8058007	Vertebral body fractures	vertebra
7330029	Secondary osteoporosis		8058012	Old vertebral compression fractures	vertebra
8835331	Postoperative malabsorptive osteoporosis		8130016	Radius fractures	radius
8838912	Disuse-induced osteoporosis		8208004	Hip fractures	hip
8840727	Drug-induced osteoporosis		8208009	Femoral neck fractures	hip
8840913	Post-ovariectomy osteoporosis		8209001	Old femoral neck fractures	hip
8844167	Cervical osteoporosis with pathological fractures		8210002	Femoral fractures	hip
8844204	Osteoporosis with pathological pelvic fractures		8833324	Colles fractures	radius
8844205	Osteoporosis with pathological vertebral fractures		8837211	1st and 2nd thoracic vertebral pathological fractures	vertebra
8844206	Osteoporosis with pathological forearm fractures		8837243	2nd lumbar pathological fractures	vertebra
8844207	Osteoporosis with multiple pathological fractures		8837252	3rd lumbar pathological fractures	vertebra
8844208	Osteoporosis with pathological femoral fractures		8837257	4th lumbar pathological fractures	vertebra
8844209	Osteoporosis with pathological fractures		8837260	5th lumbar pathological fractures	vertebra
8844237	Juvenile osteoporosis with pathological fractures		8837298	Femoral neck lateral penetrating fractures	hip
8844238	Postoperative malabsorptive osteoporosis with pathological fractures		8837299	Lateral femoral neck fractures	hip
8844272	Steroid-induced osteoporosis with pathological fractures		8837303	Internal femoral neck fractures	hip
8844274	Vertebral osteoporosis with pathological fractures		8837305	Femoral subcapital fractures	hip
8844302	Idiopathic osteoporosis		8837306	Femoral head fractures	hip
8844303	Idiopathic osteoporosis with pathological fractures		8837311	Femoral neck fractures	hip
8844308	Secondary osteoporosis with pathological fractures		8837312	Multiple femoral fractures	hip
8844313	Disuse-induced osteoporosis with pathological fractures		8837314	Femoral trochanteric fractures	hip
8844319	Postmenopausal osteoporosis with pathological pelvic fractures		8837320	Femoral insufficiency fractures	hip
8844320	Postmenopausal osteoporosis with vertebral fractures		8837321	Femoral comminuted fractures	hip
8844321	Postmenopausal osteoporosis with pathological forearm fractures		8837382	Greater trochanteric fractures	hip
8844322	Postmenopausal osteoporosis with multiple fractures		8838017	Distal radius fractures	radius
8844323	Postmenopausal osteoporosis with pathological femoral fractures		8838026	Radial and ulnar fractures	radius
8844324	Postmenopausal osteoporosis with pathological fractures		8841997	Old thoracolumbar compression fractures	vertebra
8844332	Drug-induced osteoporosis with pathological fractures		8841998	Old lumbar fractures	vertebra
8844338	Post-oophorectomy osteoporosis with pathological fractures		8842012	Old radial head fractures	radius
8844345	Senile osteoporosis with pathological fractures		8842076	Steroid-induced vertebral compression fractures	vertebra
8848091	Idiopathic juvenile osteoporosis		8844926	Lumbar vertebral body fractures	vertebra
8848170	Senile osteoporosis with pathological pelvic fractures		8845617	Multiple lumbar compression fractures	vertebra
8848171	Senile osteoporosis with pathological vertebral fractures		8845618	Multiple lumbar spine fractures	vertebra
8848172	Senile osteoporosis with pathological forearm fractures		8848984	Distal radial and ulnar fractures	radius
8848173	Senile osteoporosis with multiple fractures
8848174	Senile osteoporosis with pathological femoral fractures
8849529	Osteoporosis with increased risk of fractures
8849536	Severe osteoporosis
